# Supplementary material for: Resistance-Related l-Pyroglutamic Acid Affects the Biosynthesis of Trichothecenes and Phenylpropanoids by F. graminearum Sensu Stricto
Source: Toxins (Basel). 2018 Nov 24;10(12):492. doi: 10.3390/toxins10120492 (PMC6315601; doi:10.3390/toxins10120492)
Supplement: Supplementary file 1 [file toxins-10-00492-s001.zip]

Archive with 1 entries (1 files):
- toxins-390143-supplementary.xlsx
