# Supplementary material for: Resistance-Related l-Pyroglutamic Acid Affects the Biosynthesis of Trichothecenes and Phenylpropanoids by F. graminearum Sensu Stricto
Source: Toxins (Basel). 2018 Nov 24;10(12):492. doi: 10.3390/toxins10120492 (PMC6315601; doi:10.3390/toxins10120492)
Supplement: Supplementary file 1 [file toxins-10-00492-s001.zip › toxins-390143-supplementary.xlsx]

## Sheet: Supplementary Table 1
Supplementary Table S1. Flavonoid and phenolic acid accumulation by F. graminearum s.s. strains after 21 d of incubation in the presence of L-pyroglutamic acid
	Exogenous L-Pyroglutamic Acid Concentration	Strain	Chemotype	L-Pyroglutamic acid		Fungal Derived Phenolic Acids Determined after 21 d of Incubation (μg/g) (n = 3 in Each Condition)																						Sum of Phenolic Acids	Fungal Derived Flavonoids Determined after 21 d of Incubation (μg/g) (n = 3 in Each Condition)										Sum of Flavonoids
						trans-Cinnamic		p-Coumaric		Caffeic		Ferulic		Sinapic		Syryngic		Chlorogenic		p-Hydroxybenzoic		Protocatechuic		Gallic		Gentisic			Naringenin		Quercetin		Apigenin		Luteolin		Kaempferol
				Mean	S.D.	Mean	S.D.	Mean	S.D.	Mean	S.D.	Mean	S.D.	Mean	S.D.	Mean	S.D.	Mean	S.D.	Mean	S.D.	Mean	S.D.	Mean	S.D.	Mean	S.D.		Mean	S.D.	Mean	S.D.	Mean	S.D.	Mean	S.D.	Mean	S.D.
YES-Only Control				0.09	0	2.11	0.02	5.83	0.12	3.24	0.01	10.23	0.17	1.21	0.02	2.84	0.02	6.45	0.02	1.4	0.01	0.13	0.01	9.35	0.02	2.03	0.02	44.82	0.36	0.04	0	0	0	0	0	0	0	0	0.93
YES + Fungal Controls		CBS 138561	15ADON	0.34	0.02	41.08	0.04	89.24	0.24	31.5	0.06	81.2	0.03	51.2	0.04	28.68	0.02	20.52	0.1	8.4	0.03	1.47	0.02	16.29	0.03	9.59	0.04	379.17	24.16	0.02	20.63	0.02	16.21	0.01	12.36	0.02	22.54	0.02	95.9
		CBS 119173	3ADON	0.78	0.02	49.77	0.04	82.39	0.03	30.79	0.15	96.35	0.03	50.69	0.15	29.94	0.11	27.35	0.05	9.23	0.08	1.11	0.04	31.55	0.07	9.62	0.11	418.78	26.58	0.03	23.52	0.01	17.51	0.02	9.25	0.02	20.72	0.04	97.58
		MUCL 53455	NIV	0.19	0.02	58.31	0.05	93.13	0.02	36.29	0.2	107.39	0.11	53.75	0.07	30.62	0.2	22.48	0.02	8.1	0.03	1.8	0.04	29.47	0.34	10.08	0.03	451.41	23.93	0.04	28.39	0.02	19.5	0.02	10.46	0.03	20.94	0.04	103.22
YES + L-Pyroglutamic Acid Controls	100 μg/g			101.85	1.38	2.14	0.02	6.41	0.02	0.03	0	9.24	0.02	0.13	0.02	0.07	0.02	6.85	0.02	1.34	0.01	0.47	0.02	9.14	0.02	2.7	0.15	38.53	0.88	0.05	0	0	0	0	0	0	0	0	0.88
	400 μg/g			394.57	3.37	1.94	0.04	5.21	0.03	0.02	0	8.92	0.02	0.09	0.02	0.14	0.02	13.07	0.04	1.45	0.03	0.94	0.02	9.54	0.09	2.91	0.02	44.22	0.14	0.02	0	0	0	0	0	0	0	0	0.14
	800 μg/g			796.03	2.29	1.85	0.02	6.05	0.04	0.01	0	8.45	0.02	0.1	0.02	0.06	0.01	9.87	0.09	1.84	0.03	1.27	0.02	8.71	0.14	2.75	0.03	40.97	0.17	0	0	0	0	0	0	0	0	0	0.17
Fungal Strains Incubated at Different Levels of L-Pyroglutamic Acid	100 μg/g	CBS 138561	15ADON	8.54	0.04	31.69	0.08	10.41	0.03	1.24	0.04	15.61	0.05	3.14	0.01	10.4	0.03	1.25	0.02	0.82	0.02	1.14	0.06	3.23	0.02	1.23	0.02	80.16	29.49	0.05	2.19	0.03	1.54	0.05	3.78	0.04	2.19	0.02	39.19
		CBS 119173	3ADON	9.29	0.05	33.94	0.42	11.36	0.05	1.37	0.04	17.04	0.04	3.31	0.04	11.4	0.02	1.31	0.06	0.83	0.04	2.18	0.04	3.55	0.08	1.32	0.08	87.62	33.11	0.56	2.44	0.07	1.7	0.06	4.14	0.07	2.35	0.06	43.74
		MUCL 53455	NIV	8.64	0.12	31.92	0.2	10.5	0.07	1.28	0.02	15.64	0.21	3.3	0.04	10.61	0.14	1.31	0.02	0.84	0.02	0.64	0.05	3.31	0.02	1.27	0.02	80.63	29.22	0.19	2.21	0.02	1.47	0.02	3.19	0.02	2.14	0.03	38.23
	400 μg/g	CBS 138561	15ADON	195.57	2.09	47.79	0.06	7.29	0.04	0.91	0.02	18.4	0.02	2.34	0.02	9.26	0.03	1.08	0.02	1.47	0.05	0.94	0.04	1.91	0.03	1.37	0.02	92.77	49.62	0.05	10.54	0.07	1.29	0.01	2.19	0.01	3.42	0.03	67.06
		CBS 119173	3ADON	215.85	3.94	52.38	0.89	8.09	0.03	0.89	0.07	26.24	0.08	2.4	0.04	12.76	0.16	1.19	0.02	1.57	0.02	0.95	0.03	2.13	0.07	1.27	0.04	109.86	53.37	0.53	11.54	0.03	1.67	0.06	2.28	0.03	3.73	0.06	72.59
		MUCL 53455	NIV	201.3	1.16	49.61	0.47	7.5	0.44	0.96	0.01	19.27	0.18	2.22	0.02	9.4	0.09	1.24	0.07	1.53	0.09	1.52	0.07	1.87	0.02	1.41	0.01	96.52	49.66	0.47	11.52	0.67	1.13	0.01	3.01	0.03	3.59	0.11	68.92
	800 μg/g	CBS 138561	15ADON	321.07	1.08	62.45	0.09	12.38	0.02	1.5	0.04	12.9	0.05	2.32	0.02	12.35	0.05	2.19	0.02	2.39	0.05	1.08	0.03	2.61	0.02	2.45	0.03	114.63	77.27	0.05	33.57	0.29	48.2	0.37	44.57	0.29	29.36	0.1	232.97
		CBS 119173	3ADON	348.43	3.02	68.42	0.9	13.43	0.12	1.53	0.03	14.17	0.03	2.58	0.04	13.4	0.06	2.32	0.02	2.53	0.04	1.45	0.03	2.84	0.06	1.81	0.09	124.51	85.3	1.13	35.1	0.57	53.44	0.85	48.44	0.94	32.45	0.83	254.73
		MUCL 53455	NIV	317.33	8.17	62.1	0.36	12.57	0.07	1.49	0.02	12.77	0.07	2.61	0.03	12.53	0.13	2.48	0.02	2.41	0.02	1.66	0.04	2.39	0.15	2.5	0.01	115.53	78.6	0.46	31.65	0.32	49.99	0.29	45.65	0.46	28.21	0.17	234.1
